# Supplementary material for: Neutrophils Expressing Programmed Death-Ligand 1 Play an Indispensable Role in Effective Bacterial Elimination and Resolving Inflammation in Methicillin-Resistant Staphylococcus aureus Infection
Source: Pathogens. 2024 May 11;13(5):401. doi: 10.3390/pathogens13050401 (PMC11124513; doi:10.3390/pathogens13050401)
Supplement: Supplementary file 1 [file pathogens-13-00401-s001.zip]

Archive with 1 entries (1 files):
- pathogens-2962127-supplementary.pdf
